# Supplementary material for: Discrimination and Quantitation of Biologically Relevant Carboxylate Anions Using A [Dye•PAMAM] Complex
Source: Sensors (Basel). 2021 May 24;21(11):3637. doi: 10.3390/s21113637 (PMC8197244; doi:10.3390/s21113637)
Supplement: Supplementary file 1 [file sensors-21-03637-s001.zip]

Archive with 1 entries (1 files):
- sensors-1225556-supplementary.pdf
